# Supplementary material for: Whole genome sequencing of an ExPEC that caused fatal pneumonia at a pig farm in Changchun, China
Source: BMC Vet Res. 2017 Jun 9;13:169. doi: 10.1186/s12917-017-1093-5 (PMC5466758; doi:10.1186/s12917-017-1093-5)
Supplement: Supplementary file 2 — Core genome content used to construct phylogenetic tree. (XLSX 18 kb) [file 12917_2017_1093_MOESM2_ESM.xlsx]

## Sheet: Sheet1
Table S2. Core genome content used to construct phylogenetic tree
Lous Tag	Gene Name	Function	Related Pathotype	The distribution of virulence genes
Adhesins
IMT5155 _00125	antigen 43	autotransporter adhesin, cell aggregation and biofilm formation	UPEC	19/46; A, 3/10; B1, 2/11; B2,10/16; D,2/5; E, 0/4
IMT5155 _03391	aatA	autotransporter adhesin, cell aggregation	APEC	5/46; A, 3/10; B1, 0/11; B2,2/16; D,0/5; E, 0/4
IMT5155 _04497	aatB	autotransporter adhesin	APEC	16/46; A, 0/10; B1, 0/11; B2,6/16; D,5/5; E, 4/4
	pic	autotransporter serine proteases;adhesin	UPEC	6/46; A, 0/10; B1, 2/11; B2,3/16; D,1/5; E, 0/4
IMT5155 _00594	yfcQ	putative yfc fimbrial-like adhesin	Common	29/46; A, 7/10; B1, 3/11; B2,16/16; D,3/5; E, 0/4
IMT5155 _01701	yqi	yqi fimbrial adhesin	APEC, UPEC	15/46; A, 0/10; B1, 0/11; B2,14/16; D,1/5; E, 0/4
IMT5155 _02201	aufG	auf fimbrial adhesin	UPEC	12/46; A, 0/10; B1, 0/11; B2,10/16; D,2/5; E, 0/4
IMT5155 _03678	fimH	type 1 fimbrial adhesin	Common	42/46; A, 9/10; B1, 8/11; B2,16/16; D,4/5; E, 4/4
IMT5155 _05231	csgC	curlin autoagglutination protein	Common	45/46; A, 9/10; B1, 11/11; B2,16/16; D,5/5; E, 4/4
IMT5155 _06077	yadN	yadN fimbrial -like protein	UPEC	35/46; A, 6/10; B1, 8/11; B2,14/16; D,3/5; E, 4/4
	papG allele Ⅱ	P fimbrial adhesin	UPEC	6/46; A, 0/10; B1, 0/11; B2,3/16; D,3/5; E, 0/4
	papG allele Ⅲ	P fimbrial adhesin	UPEC	4/46; A, 0/10; B1, 0/11; B2,4/16; D,0/5; E, 0/4
	sfaS	S-fimbrial adhesin	UPEC	4/46; A, 0/10; B1, 0/11; B2,4/16; D,0/5; E, 0/4
	focH	F1C putative fimbrial adhesin	UPEC	6/46; A, 0/10; B1, 0/11; B2,6/16; D,0/5; E, 0/4
IMT5155_06080	fmlE	putative fim fimbrial-like adhesin	Common	42/46; A, 10/10; B1, 11/11; B2,13/16; D,3/5; E, 4/4
IMT5155 _06082	fmlD	putative fml fimbrial adhesin	Common	43/46; A, 10/10; B1, 11/11; B2,13/16; D,5/5; E, 4/4
	eaeH	attaching and effacing protein, adhesin	APEC, UPEC	36/46; A, 5/10; B1, 9/11; B2,15/16; D,3/5; E, 4/4
	hek	adhesin/virulence factor	EAEC, NMEC, UPEC	7/46; A, 0/10; B1, 1/11; B2,4/16; D,2/5; E, 0/4
Invasins
IMT5155 _02745	aslA	arylsulfatase, invasion of the blood-brain barrier	NMEC	32/46; A, 7/10; B1, 0/11; B2,16/16; D,5/5; E, 4/4
IMT5155 _02993	yijP	membrane protein, invasion of the blood-brain barrier	NMEC	46/46; A, 10/10; B1, 11/11; B2,16/16; D,5/5; E, 4/4
IMT5155 _03701	ibeA	invasion protein, E. coli invasion of the blood-brain barrier	NMEC, APEC	8/46; A, 0/10; B1, 0/11; B2,7/16; D,1/5; E, 0/4
IMT5155 _01325	Hcp	Hemolysin-co-regulated protein, binding to and invasion of HBMEC	NMEC	18/46; A, 0/10; B1, 1/11; B2,14/16; D,3/5; E, 0/4
IMT5155 _04116	Hcp	Hemolysin-co-regulated protein, binding to and invasion of HBMEC	NMEC	7/46; A, 0/10; B1, 0/11; B2,6/16; D,1/5; E, 0/4
IMT5155 _04562	ibeB	invasion of brain microvascular endothelial cells and chicken fibroblast cells, putative resistance protein, putative outer membrane lipoprotein of copper ion antiporter	NMEC, APEC	46/46; A, 10/10; B1, 11/11; B2,16/16; D,5/5; E, 4/4
	tia	invasion determinant	NMEC	5/46; A, 1/10; B1, 0/11; B2,2/16; D,2/5; E, 0/4
Toxins
IMT5155_04214	vat	vacuolating autotransporter toxin	APEC	10/46; A, 0/10; B1, 0/11; B2,10/16; D,0/5; E, 0/4
	sat	sat autotransporter toxin, serine protease	UPEC	5/46; A, 0/10; B1, 0/11; B2,3/16; D,2/5; E, 0/4
	CNF1	cytotoxic necrotizing factor 1	UPEC	3/46; A, 0/10; B1, 0/11; B2,3/16; D,0/5; E, 0/4
	cdtB	cytolethal distending toxin type IV subunit B	NMEC	2/46; A, 0/10; B1, 0/11; B2,2/16; D,0/5; E, 0/4
	hlyA	hemolysin A	UPEC	5/46; A, 1/10; B1, 0/11; B2,4/16; D,0/5; E, 0/4
IMT5155_01444	yqfA	putative hemolysin, inner membrane subunit, hemolysin III homolog		46/46; A, 10/10; B1, 11/11; B2,16/16; D,5/5; E, 4/4
p1ColV5155_00162	hlyF	hemolysin		5/46; A, 0/10; B1, 0/11; B2,4/16; D,1/5; E, 0/4
Iron acquisition/transport systems
IMT5155_00066	irp2	yersiniabactin biosynthetic protein	ExPEC	23/46; A, 1/10; B1, 3/11; B2,15/16; D,4/5; E, 0/4
IMT5155_00069	irp1	yersiniabactin biosynthetic protein	ExPEC	23/46; A, 1/10; B1, 3/11; B2,15/16; D,4/5; E, 0/4
IMT5155_00074	fyuA	yersiniabactin receptor protein	ExPEC	23/46; A, 1/10; B1, 3/11; B2,15/16; D,4/5; E, 0/4
IMT5155_02170	feoB	ferrous iron Feo transporter system protein	Common	46/46; A, 10/10; B1, 11/11; B2,16/16; D,5/5; E, 4/4
IMT5155_02328	ChuA	heme-specific outer membrane receptor	ExPEC, EHEC	24/46; A, 0/10; B1, 0/11; B2,15/16; D,5/5; E, 4/4
IMT5155_02333	ChuT	heme-specific periplasmic transport protein	ExPEC, EHEC	25/46; A, 0/10; B1, 0/11; B2,16/16; D,5/5; E, 4/4
IMT5155_03329	ireA	iron-regulated outer membrane virulence protein	UPEC	6/46; A, 0/10; B1, 0/11; B2,6/16; D,0/5; E, 0/4
IMT5155_04578	fepA	outer membrane receptor for ferric enterobactin	Common	46/46; A, 10/10; B1, 11/11; B2,16/16; D,5/5; E, 4/4
IMT5155_04586	fepC	ATP-binding component of ferric enterobactin transport	Common	46/46; A, 10/10; B1, 11/11; B2,16/16; D,5/5; E, 4/4
p1ColV5155_00101	iroN	iron-related receptor of siderophore salmocheline	ExPEC	11/46; A, 0/10; B1, 0/11; B2,11/16; D,0/5; E, 0/4
p1ColV5155_00105	iroC	iron-related ABC transporter protein of siderophore salmocheline	ExPEC	11/46; A, 0/10; B1, 0/11; B2,11/16; D,0/5; E, 0/4
p1ColV5155_00106	iroB	iron-related glycotransferase of siderophore salmocheline	ExPEC	18/46; A, 1/10; B1, 2/11; B2,11/16; D,1/5; E, 3/4
p1ColV5155_00200	iucA	aerobactin siderophore biosynthesis protein	ExPEC	17/46; A, 0/10; B1, 4/11; B2,9/16; D,4/5; E, 0/4
p1ColV5155_00204	iucD	gene of the aerobactin operon, first product of the aerobactin biosynthesis pathway	ExPEC	17/46; A, 0/10; B1, 4/11; B2,9/16; D,4/5; E, 0/4
p1ColV5155_00206	iutA	ferric aerobactin receptor	ExPEC	17/46; A, 0/10; B1, 4/11; B2,9/16; D,4/5; E, 0/4
p1ColV5155_00393	eitA	putative iron transport system protein		3/46; A, 0/10; B1, 0/11; B2,2/16; D,1/5; E, 0/4
p1ColV5155_00394	eitB	putative iron transport system protein		3/46; A, 0/10; B1, 0/11; B2,2/16; D,1/5; E, 0/4
p1ColV5155_00396	eitC	putative iron transport system protein		3/46; A, 0/10; B1, 0/11; B2,2/16; D,1/5; E, 0/4
p1ColV5155_00398	eitD	putative iron transport system protein		3/46; A, 0/10; B1, 0/11; B2,2/16; D,1/5; E, 0/4
	entD	enterochelin synthetase	Common	46/46; A, 10/10; B1, 11/11; B2,16/16; D,5/5; E, 4/4
IMT5155_06494	sitB	ABC ferrous iron transporter	ExPEC	20/46; A, 0/10; B1, 0/11; B2,15/16; D,5/5; E, 0/4
	hemH	ferrochelatase	Common	46/46; A, 10/10; B1, 11/11; B2,16/16; D,5/5; E, 4/4
polysialic acid synthesis
IMT5155_01551	KpsE	polysaccharide copolymerase protein	ExPEC	22/46; A, 2/10; B1, 0/11; B2,15/16; D,5/5; E, 0/4
IMT5155_01552	KpsD	outer membrane polysaccharide export protein	ExPEC	22/46; A, 2/10; B1, 0/11; B2,15/16; D,5/5; E, 0/4
IMT5155_01562	neuA	polysialic acid synthetase	ExPEC	8/46; A, 0/10; B1, 0/11; B2,6/16; D,2/5; E, 0/4
IMT5155_01563	neuB	polysialic acid synthase	ExPEC	8/46; A, 0/10; B1, 0/11; B2,5/16; D,3/5; E, 0/4
IMT5155_01564	KpsT	ATP-binding cassette (ABC)-like transporter protein, involved in polysialic acid transport, group II (K1, K4, K5, K7, K12, K92...)	ExPEC	23/46; A, 3/10; B1, 0/11; B2,15/16; D,5/5; E, 0/4
IMT5155_01565	KpsM	ATP-binding cassette (ABC)-like transporter protein	ExPEC	23/46; A, 3/10; B1, 0/11; B2,15/16; D,5/5; E, 0/4
Others
IMT5155_00201	cpsA	sugar transferase involved in lipopolysaccharide synthesis	Common	43/46; A, 10/10; B1, 9/11; B2,15/16; D,5/5; E, 4/4
IMT5155_03416	pgtP	phosphoglycerate transporter protein	ExPEC	5/46; A, 0/10; B1, 0/11; B2,5/16; D,0/5; E, 0/4
IMT5155_04555	ompT	outer membrane protease VII	Common	23/46; A, 4/10; B1, 4/11; B2,14/16; D,4/5; E, 4/4
IMT5155_05135	ompA	outer membrane protein A	Common	46/46; A, 10/10; B1, 11/11; B2,16/16; D,5/5; E, 4/4
	fliP	flagellar biosynthetic protein	Common	44/46; A, 9/10; B1, 10/11; B2,16/16; D,5/5; E, 4/4
IMT5155 _03376		putative outer membrane heme/hemoglobin		8/46; A, 0/10; B1, 0/11; B2,6/16; D,2/5; E, 0/4
p1ColV5155_00117	iss	gene for increased serum survival	Common	44/46; A, 7/10; B1, 6/11; B2,13/16; D,2/5; E, 4/4
p1ColV5155_00139	estA	E. coli transport system	APEC	3/46; A, 0/10; B1, 0/11; B2,3/16; D,0/5; E, 0/4
p1ColV5155_00141	estB	E. coli transport system	APEC	3/46; A, 0/10; B1, 0/11; B2,3/16; D,0/5; E, 0/4
p1ColV5155_00146	estC	E. coli transport system	APEC	3/46; A, 0/10; B1, 0/11; B2,3/16; D,0/5; E, 0/4
p1ColV5155_00159	ompT	outer membrane protease VII	Common	30/46; A, 4/10; B1, 4/11; B2,14/16; D,4/5; E, 4/4
p1ColV5155_00338	traT	complement resistance protein	Common	23/46; A, 1/10; B1, 5/11; B2,9/16; D,4/5; E, 4/4
p1ColV5155_00382	tsh	temperature-sensitive hemagglutinin of avian E. coli, autotransporter	APEC	10/46; A, 0/10; B1, 0/11; B2,10/16; D,0/5; E, 0/4
